# Supplementary material for: Different Contacted Cell Types Contribute to Acquiring Different Properties in Brain Microglial Cells upon Intercellular Interaction
Source: Int J Mol Sci. 2023 Jan 16;24(2):1774. doi: 10.3390/ijms24021774 (PMC9861207; doi:10.3390/ijms24021774)
Supplement: Supplementary file 1 [file ijms-24-01774-s001.zip]

Archive with 1 entries (1 files):
- ijms-2129411-supplementary.pdf
